# Supplementary material for: Second generation sequencing and morphological faecal analysis reveal unexpected foraging behaviour by Myotis nattereri (Chiroptera, Vespertilionidae) in winter
Source: Front Zool. 2014 May 9;11:39. doi: 10.1186/1742-9994-11-39 (PMC4108090; doi:10.1186/1742-9994-11-39)
Supplement: Additional file 1 — Zbjart_short primers. xls. Primers. 20 forward and 20 reverse primers, Illumina sequencing. [file 1742-9994-11-39-S1.xlsx]

## Sheet: Primers
Tag number	Tag	ZBJ-ArtF1c				Primer 5'-3'
1	TCTGCGAG	AGATATTGGAACWTTATATTTTATTTTTGG			MZART_Illuimna_F1	TCTGCGAGAGATATTGGAACWTTATATTTTATTTTTGG
2	ATCAGCAG	AGATATTGGAACWTTATATTTTATTTTTGG			MZART_Illuimna_F2	ATCAGCAGAGATATTGGAACWTTATATTTTATTTTTGG
3	ATACAGTC	AGATATTGGAACWTTATATTTTATTTTTGG			MZART_Illuimna_F3	ATACAGTCAGATATTGGAACWTTATATTTTATTTTTGG
4	ATCATATC	AGATATTGGAACWTTATATTTTATTTTTGG			MZART_Illuimna_F4	ATCATATCAGATATTGGAACWTTATATTTTATTTTTGG
5	TGCGATGC	AGATATTGGAACWTTATATTTTATTTTTGG			MZART_Illuimna_F5	TGCGATGCAGATATTGGAACWTTATATTTTATTTTTGG
6	ATATACGC	AGATATTGGAACWTTATATTTTATTTTTGG			MZART_Illuimna_F6	ATATACGCAGATATTGGAACWTTATATTTTATTTTTGG
7	ATCGCAGC	AGATATTGGAACWTTATATTTTATTTTTGG			MZART_Illuimna_F7	ATCGCAGCAGATATTGGAACWTTATATTTTATTTTTGG
8	TATACTAC	AGATATTGGAACWTTATATTTTATTTTTGG			MZART_Illuimna_F8	TATACTACAGATATTGGAACWTTATATTTTATTTTTGG
9	ACTACGAC	AGATATTGGAACWTTATATTTTATTTTTGG			MZART_Illuimna_F9	ACTACGACAGATATTGGAACWTTATATTTTATTTTTGG
10	AGCATCAC	AGATATTGGAACWTTATATTTTATTTTTGG			MZART_Illuimna_F10	AGCATCACAGATATTGGAACWTTATATTTTATTTTTGG
11	ATAGAGAG	AGATATTGGAACWTTATATTTTATTTTTGG			MZART_Illuimna_F11	ATAGAGAGAGATATTGGAACWTTATATTTTATTTTTGG
12	TATCAGAG	AGATATTGGAACWTTATATTTTATTTTTGG			MZART_Illuimna_F12	TATCAGAGAGATATTGGAACWTTATATTTTATTTTTGG
13	ACGCAGAG	AGATATTGGAACWTTATATTTTATTTTTGG			MZART_Illuimna_F13	ACGCAGAGAGATATTGGAACWTTATATTTTATTTTTGG
14	ACAGTCAG	AGATATTGGAACWTTATATTTTATTTTTGG			MZART_Illuimna_F14	ACAGTCAGAGATATTGGAACWTTATATTTTATTTTTGG
15	TCTATCAG	AGATATTGGAACWTTATATTTTATTTTTGG			MZART_Illuimna_F15	TCTATCAGAGATATTGGAACWTTATATTTTATTTTTGG
16	TAGTGCAG	AGATATTGGAACWTTATATTTTATTTTTGG			MZART_Illuimna_F16	TAGTGCAGAGATATTGGAACWTTATATTTTATTTTTGG
17	TGCTACAG	AGATATTGGAACWTTATATTTTATTTTTGG			MZART_Illuimna_F17	TGCTACAGAGATATTGGAACWTTATATTTTATTTTTGG
18	AGTGACAG	AGATATTGGAACWTTATATTTTATTTTTGG			MZART_Illuimna_F18	AGTGACAGAGATATTGGAACWTTATATTTTATTTTTGG
19	ACTGTGTC	AGATATTGGAACWTTATATTTTATTTTTGG			MZART_Illuimna_F19	ACTGTGTCAGATATTGGAACWTTATATTTTATTTTTGG
20	TACATGTC	AGATATTGGAACWTTATATTTTATTTTTGG			MZART_Illuimna_F20	TACATGTCAGATATTGGAACWTTATATTTTATTTTTGG
		ZBJ-ArtR2c
1	TCTGCGAG	WACTAATCAATTWCCAAATCCTCC			MZART_Illumina_R1	TCTGCGAGWACTAATCAATTWCCAAATCCTCC
2	ATCAGCAG	WACTAATCAATTWCCAAATCCTCC			MZART_Illumina_R2	ATCAGCAGWACTAATCAATTWCCAAATCCTCC
3	ATACAGTC	WACTAATCAATTWCCAAATCCTCC			MZART_Illumina_R3	ATACAGTCWACTAATCAATTWCCAAATCCTCC
4	ATCATATC	WACTAATCAATTWCCAAATCCTCC			MZART_Illumina_R4	ATCATATCWACTAATCAATTWCCAAATCCTCC
5	TGCGATGC	WACTAATCAATTWCCAAATCCTCC			MZART_Illumina_R5	TGCGATGCWACTAATCAATTWCCAAATCCTCC
6	ATATACGC	WACTAATCAATTWCCAAATCCTCC			MZART_Illumina_R6	ATATACGCWACTAATCAATTWCCAAATCCTCC
7	ATCGCAGC	WACTAATCAATTWCCAAATCCTCC			MZART_Illumina_R7	ATCGCAGCWACTAATCAATTWCCAAATCCTCC
8	TATACTAC	WACTAATCAATTWCCAAATCCTCC			MZART_Illumina_R8	TATACTACWACTAATCAATTWCCAAATCCTCC
9	ACTACGAC	WACTAATCAATTWCCAAATCCTCC			MZART_Illumina_R9	ACTACGACWACTAATCAATTWCCAAATCCTCC
10	AGCATCAC	WACTAATCAATTWCCAAATCCTCC			MZART_Illumina_R10	AGCATCACWACTAATCAATTWCCAAATCCTCC
11	ATAGAGAG	WACTAATCAATTWCCAAATCCTCC			MZART_Illumina_R11	ATAGAGAGWACTAATCAATTWCCAAATCCTCC
12	TATCAGAG	WACTAATCAATTWCCAAATCCTCC			MZART_Illumina_R12	TATCAGAGWACTAATCAATTWCCAAATCCTCC
13	ACGCAGAG	WACTAATCAATTWCCAAATCCTCC			MZART_Illumina_R13	ACGCAGAGWACTAATCAATTWCCAAATCCTCC
14	ACAGTCAG	WACTAATCAATTWCCAAATCCTCC			MZART_Illumina_R14	ACAGTCAGWACTAATCAATTWCCAAATCCTCC
15	TCTATCAG	WACTAATCAATTWCCAAATCCTCC			MZART_Illumina_R15	TCTATCAGWACTAATCAATTWCCAAATCCTCC
16	TAGTGCAG	WACTAATCAATTWCCAAATCCTCC			MZART_Illumina_R16	TAGTGCAGWACTAATCAATTWCCAAATCCTCC
17	TGCTACAG	WACTAATCAATTWCCAAATCCTCC			MZART_Illumina_R17	TGCTACAGWACTAATCAATTWCCAAATCCTCC
18	AGTGACAG	WACTAATCAATTWCCAAATCCTCC			MZART_Illumina_R18	AGTGACAGWACTAATCAATTWCCAAATCCTCC
19	ACTGTGTC	WACTAATCAATTWCCAAATCCTCC			MZART_Illumina_R19	ACTGTGTCWACTAATCAATTWCCAAATCCTCC
20	TACATGTC	WACTAATCAATTWCCAAATCCTCC			MZART_Illumina_R20	TACATGTCWACTAATCAATTWCCAAATCCTCC
